# Supplementary material for: Impact of Positive Lymph Nodes and Resection Margin Status on the Overall Survival of Patients with Resected Perihilar Cholangiocarcinoma: The ENSCCA Registry
Source: Cancers (Basel). 2022 May 12;14(10):2389. doi: 10.3390/cancers14102389 (PMC9140174; doi:10.3390/cancers14102389)
Supplement: Supplementary file 1 [file cancers-14-02389-s001.zip]

Archive with 1 entries (1 files):
- cancers-1675253-supplementary.pdf
